# Supplementary material for: Meta-Analysis of Melanin-Concentrating Hormone Signaling-Deficient Mice on Behavioral and Metabolic Phenotypes
Source: PLoS One. 2014 Jun 12;9(6):e99961. doi: 10.1371/journal.pone.0099961 (PMC4055708; doi:10.1371/journal.pone.0099961)
Supplement: Table S1 — A descriptive summary of the studies used in the meta-analysis. (XLSX) [file pone.0099961.s004.xlsx]

## Sheet: Supporting Table 1
Supporting Table 1. A descriptive summary of the studies used in the meta-analysis.
Study Authors, Year	MCH/ MCHR1 KO	Strain	Sex	Age	Behavioral/ Physiological/ Biochemical Parameters	Parameter/ Unit	Sample Size	r	95% Confidence Interval
									Lower Limit	Upper Limit
Adamantidis et al. 2005	MCHR1 KO	C57BL/6J	?	8–12 Weeks Old	Elevated Plus Maze	Numbers of Open Arm Entries	20	0.0451756	-0.405458	0.478145
Adamantidis et al. 2005	MCHR1 KO	C57BL/6J	?	8–12 Weeks Old	Elevated Plus Maze	Time in Open Arms (s)	20	-0.0760431	0.379247	-0.501688
Adamantidis et al. 2005	MCHR1 KO	C57BL/6J	?	8–12 Weeks Old	Locomotor Activity	The Mean Rates of Habituation (%)	60	0.0420016	-0.214212	0.292808
Adamantidis et al. 2005	MCHR1 KO	C57BL/6J	?	8–12 Weeks Old	NR1 Subunit Level in CA1	Relative NMDAR Subunits mRNA Levels (Arbitrary Unit)	12	0.707888	0.225652	0.911491
Adamantidis et al. 2005	MCHR1 KO	C57BL/6J	?	8–12 Weeks Old	NR1 Subunit Level in CA3	Relative NMDAR Subunits mRNA Levels (Arbitrary Unit)	12	0.707888	0.225652	0.911491
Adamantidis et al. 2005	MCHR1 KO	C57BL/6J	?	8–12 Weeks Old	NR1 Subunit Level in DG	Relative NMDAR Subunits mRNA Levels (Arbitrary Unit)	12	0.216072	-0.408493	0.702827
Adamantidis et al. 2005	MCHR1 KO	C57BL/6J	?	8–12 Weeks Old	NR2A Subunit Level in CA1	Relative NMDAR Subunits mRNA Levels (Arbitrary Unit)	12	0.216072	-0.408493	0.702827
Adamantidis et al. 2005	MCHR1 KO	C57BL/6J	?	8–12 Weeks Old	NR2A Subunit Level in CA3	Relative NMDAR Subunits mRNA Levels (Arbitrary Unit)	12	0.216072	-0.408493	0.702827
Adamantidis et al. 2005	MCHR1 KO	C57BL/6J	?	8–12 Weeks Old	NR2A Subunit Level in DG	Relative NMDAR Subunits mRNA Levels (Arbitrary Unit)	12	0.216072	-0.408493	0.702827
Adamantidis et al. 2005	MCHR1 KO	C57BL/6J	?	8–12 Weeks Old	NR2B Subunit Level in CA1	Relative NMDAR Subunits mRNA Levels (Arbitrary Unit)	12	0.216072	-0.408493	0.702827
Adamantidis et al. 2005	MCHR1 KO	C57BL/6J	?	8–12 Weeks Old	NR2B Subunit Level in CA3	Relative NMDAR Subunits mRNA Levels (Arbitrary Unit)	12	0.216072	-0.408493	0.702827
Adamantidis et al. 2005	MCHR1 KO	C57BL/6J	?	8–12 Weeks Old	NR2B Subunit Level in DG	Relative NMDAR Subunits mRNA Levels (Arbitrary Unit)	12	0.216072	-0.408493	0.702827
Adamantidis et al. 2008	MCHR1 KO	129Sv	Male	10–12 Weeks Old	Non-REM Sleep (24h)	Total Duration (min)	20	0.0470019	-0.403927	0.479555
Adamantidis et al. 2008	MCHR1 KO	129Sv	Male	10–12 Weeks Old	Non-REM Sleep (Dark Phase)	Total Duration (min)	20	0.14302	-0.319745	0.550694
Adamantidis et al. 2008	MCHR1 KO	129Sv	Male	10–12 Weeks Old	Non-REM Sleep (Light Phase)	Total Duration (min)	20	-0.0753884	0.37981	-0.501196
Adamantidis et al. 2008	MCHR1 KO	129Sv	Male	10–12 Weeks Old	REM Sleep (24h)	Total Duration (min)	20	-0.381916	0.0729395	-0.70525
Adamantidis et al. 2008	MCHR1 KO	129Sv	Male	10–12 Weeks Old	REM Sleep (Dark Phase)	Total Duration (min)	20	-0.116726	0.343548	-0.531785
Adamantidis et al. 2008	MCHR1 KO	129Sv	Male	10–12 Weeks Old	REM Sleep (Light Phase)	Total Duration (min)	20	-0.477304	-0.0440884	-0.759426
Adamantidis et al. 2008	MCHR1 KO	129Sv	Male	10–12 Weeks Old	Wakefulness (24h)	Total Duration (min)	20	0.0702085	-0.384258	0.497286
Adamantidis et al. 2008	MCHR1 KO	129Sv	Male	10–12 Weeks Old	Wakefulness (Dark Phase)	Total Duration (min)	20	-0.0850591	0.371451	-0.508448
Adamantidis et al. 2008	MCHR1 KO	129Sv	Male	10–12 Weeks Old	Wakefulness (Light Phase)	Total Duration (min)	20	0.221383	-0.245163	0.604672
Adams et al. 2011	MCH KO	C57BL/6	Male	12–16 Weeks Old	Olfaction	Mice Able to Locate Tube (s) in Buried Food Test	13	0.602866	0.0776744	0.866147
Adams et al. 2011	MCH KO	C57BL/6	Female	12–16 Weeks Old	Estrous Cycling	Cycle Length (Days)	20	-0.181818	0.283522	-0.577852
Adams et al. 2011	MCH KO	C57BL/6	Male and Female	0 Week Old	Litter Size	Numbers of Pups	163	0	-0.153723	0.153723
Adams et al. 2011	MCH KO	C57BL/6	Male and Female	2 Weeks Old	Litter Size	Numbers of Pups	141	0.117898	-0.0483592	0.277799
Adams et al. 2011	MCH KO	C57BL/6	Male	12–16 Weeks Old	Locomotor Activity	Total Distance Moved (cm)	31	-0.163833	0.202254	-0.489748
Adams et al. 2011	MCH KO	C57BL/6	Male	12–16 Weeks Old	Male Mating Behavior	Mounting Attempts (n)	10	-0.83205	-0.425143	-0.959182
Adams et al. 2011	MCH KO	C57BL/6	Male and Female	0 Week Old	Mean Pup Mass	Weight of Pup (g)	163	0.116983	-0.0374129	0.265924
Adams et al. 2011	MCH KO	C57BL/6	Male and Female	2 Weeks Old	Mean Pup Mass	Weight of Pup (g)	141	0.0574903	-0.108859	0.220708
Adams et al. 2011	MCH KO	C57BL/6	Male and Female	0–2 Weeks Old	Pup Mortality	Pup Mortality (% of Initial)	163	-0.144333	0.00960315	-0.291587
Adams et al. 2011	MCH KO	C57BL/6	Male	12 Weeks Old	Resident Intruder Test	Latency till Aggression (s)	16	-0.703845	-0.319665	-0.889283
Ahnaou et al. 2011	MCHR1 KO	C57BL/6J	Male	? (25–30g)	Body Temperature (Dark Phase)	°C	16	0.168622	-0.356925	0.613088
Ahnaou et al. 2011	MCHR1 KO	C57BL/6J	Male	? (25–30g)	Body Temperature (Light Phase)	°C	16	-0.75	-0.404777	-0.908097
Ahnaou et al. 2011	MCHR1 KO	C57BL/6J	Male	? (25–30g)	Locomotor Activity (Dark Phase)	Counts	16	-0.168622	0.356925	-0.613088
Ahnaou et al. 2011	MCHR1 KO	C57BL/6J	Male	? (25–30g)	Locomotor Activity (Light Phase)	Counts	16	-0.168622	0.356925	-0.613088
Ahnaou et al. 2011	MCHR1 KO	C57BL/6J	Male	? (25–30g)	Non-REM Sleep (24h)	% Recording Time	16	0.489991	-0.00755756	0.793071
Ahnaou et al. 2011	MCHR1 KO	C57BL/6J	Male	? (25–30g)	Non-REM Sleep (24h)	Total Duration (min)	16	0.704718	0.32122	0.889645
Ahnaou et al. 2011	MCHR1 KO	C57BL/6J	Male	? (25–30g)	Non-REM Sleep (Dark Phase)	% Recording Time	16	0.489991	-0.00755756	0.793071
Ahnaou et al. 2011	MCHR1 KO	C57BL/6J	Male	? (25–30g)	Non-REM Sleep (Light Phase)	% Recording Time	16	0.489991	-0.00755756	0.793071
Ahnaou et al. 2011	MCHR1 KO	C57BL/6J	Male	? (25–30g)	REM Sleep (24h)	% Recording Time	16	-0.168622	0.356925	-0.613088
Ahnaou et al. 2011	MCHR1 KO	C57BL/6J	Male	? (25–30g)	REM Sleep (Dark Phase)	% Recording Time	16	-0.168622	0.356925	-0.613088
Ahnaou et al. 2011	MCHR1 KO	C57BL/6J	Male	? (25–30g)	REM Sleep (Light Phase)	% Recording Time	16	-0.168622	0.356925	-0.613088
Ahnaou et al. 2011	MCHR1 KO	C57BL/6J	Male	? (25–30g)	Wakefulness (24h)	% Recording Time	16	-0.489991	0.00755756	-0.793071
Ahnaou et al. 2011	MCHR1 KO	C57BL/6J	Male	? (25–30g)	Wakefulness (24h)	Total Duration (min)	16	-0.661406	-0.246518	-0.871411
Ahnaou et al. 2011	MCHR1 KO	C57BL/6J	Male	? (25–30g)	Wakefulness (Dark Phase)	% Recording Time	16	-0.168622	0.356925	-0.613088
Ahnaou et al. 2011	MCHR1 KO	C57BL/6J	Male	? (25–30g)	Wakefulness (Light Phase)	% Recording Time	16	-0.489991	0.00755756	-0.793071
Astrand et al. 2004	MCHR1 KO	C57BL/6J	Male	8 Weeks Old	Body Temperature	°C	16	-0.353553	0.172369	-0.722619
Astrand et al. 2004	MCHR1 KO	C57BL/6J	Male	8 Weeks Old	Body Temperature (Dark Phase)	°C	16	-0.493197	0.00333005	-0.794634
Astrand et al. 2004	MCHR1 KO	C57BL/6J	Male	8 Weeks Old	Body Temperature (Light Phase)	°C	16	-0.185695	0.341448	-0.623971
Astrand et al. 2004	MCHR1 KO	C57BL/6J	Female	15 Weeks Old	Body Weight	g	32	0.18715	-0.172829	0.503023
Astrand et al. 2004	MCHR1 KO	C57BL/6J	Male	15 Weeks Old	Body Weight	g	30	0.63427	0.355151	0.809553
Astrand et al. 2004	MCHR1 KO	C57BL/6J	Male	14 Weeks Old	Body Weight (High Fat Diet)	g	20	0.537319	0.124361	0.791617
Astrand et al. 2004	MCHR1 KO	C57BL/6J	Male	16 Weeks Old	Fat Mass	g	16	0.597655	0.144858	0.843475
Astrand et al. 2004	MCHR1 KO	C57BL/6	Male	6 Weeks Old	Food Intake	kCal/day	22	-0.422714	-0.00133645	-0.716612
Astrand et al. 2004	MCHR1 KO	C57BL/6	Male	14 Weeks Old	Food Intake (High Fat Diet)	kCal/day	20	-0.0354663	0.413552	-0.470608
Astrand et al. 2004	MCHR1 KO	C57BL/6J	Male	8 Weeks Old	Heart Rate	Beats/min	16	-0.891892	-0.710154	-0.962196
Astrand et al. 2004	MCHR1 KO	C57BL/6J	Male	8 Weeks Old	Heart Rate (Dark Phase)	Beats/min	16	-0.8602	-0.635451	-0.950576
Astrand et al. 2004	MCHR1 KO	C57BL/6J	Male	8 Weeks Old	Heart Rate (Light Phase)	Beats/min	16	-0.680883	-0.279511	-0.879683
Astrand et al. 2004	MCHR1 KO	C57BL/6J	Male	16 Weeks Old	Lean Mass	g	16	0.438713	-0.0728405	0.767511
Astrand et al. 2004	MCHR1 KO	C57BL/6	Male	8 Weeks Old	Locomotor Activity	Counts/ 10 min	16	-0.708867	-0.328634	-0.891361
Astrand et al. 2004	MCHR1 KO	C57BL/6	Male	8 Weeks Old	Locomotor Activity (Dark Phase)	Counts/ 10 min	16	-0.587402	-0.129355	-0.838855
Astrand et al. 2004	MCHR1 KO	C57BL/6	Male	8 Weeks Old	Locomotor Activity (Light Phase)	Counts/ 10 min	16	-0.426431	0.0878524	-0.76123
Astrand et al. 2004	MCHR1 KO	C57BL/6J	Male	8 Weeks Old	Mean Arterial Pressure	mmHg	16	-0.848528	-0.60896	-0.946231
Astrand et al. 2004	MCHR1 KO	C57BL/6J	Male	8 Weeks Old	Mean Arterial Pressure (Dark Phase)	mmHg	16	-0.239088	0.291129	-0.656941
Astrand et al. 2004	MCHR1 KO	C57BL/6J	Male	8 Weeks Old	Mean Arterial Pressure (Light Phase)	mmHg	16	-0.0801412	0.432764	-0.553851
Bjursell et al. 2005	MCHR1 KO	C57BL/6	Male	9 Weeks Old	Corticosterone Level	ng/ml	24	0.144676	-0.274763	0.517856
Bjursell et al. 2005	MCHR1 KO	C57BL/6	Male	9 Weeks Old	Food Intake	g/3h	24	0.404386	0.00117465	0.694496
Bjursell et al. 2005	MCHR1 KO	C57BL/6	Male	9 Weeks Old	Ghrelin Level	ng/ml	24	0.281028	-0.138022	0.61474
Bjursell et al. 2005	MCHR1 KO	C57BL/6	Male	9 Weeks Old	Growth Hormone Level in Pituitary	Growth Hormone mRNA Level	12	0.216072	-0.408493	0.702827
Bjursell et al. 2005	MCHR1 KO	C57BL/6	Male	9 Weeks Old	Insulin Level	nM	24	-0.144676	0.274763	-0.517856
Bjursell et al. 2005	MCHR1 KO	C57BL/6	Male	9 Weeks Old	Insulin-like Growth Factor 1 Level	nM	24	0.404386	0.00117465	0.694496
Supporting Table 1. Cont.
Study Authors, Year	MCH/ MCHR1 KO	Strain	Sex	Age	Behavioral/ Physiological/ Biochemical Parameters	Parameter/ Unit	Sample Size	r	95% Confidence Interval
									Lower Limit	Upper Limit
Bjursell et al. 2005	MCHR1 KO	C57BL/6	Male	9 Weeks Old	Leptin Level	ng/ml	24	0.697124	0.408638	0.858967
Bohlooly-Y et al. 2004	MCHR1 KO	129SvJ x C57BL/6	?	16 Weeks Old	Cortical Thickness	% of Wild Type	16	0.497309	0.0021184	0.796634
Bohlooly-Y et al. 2004	MCHR1 KO	129SvJ x C57BL/6	Female	16 Weeks Old	Femur Areal Bone Mineral Density	mg/cm2	16	0.181967	-0.344853	0.621608
Bohlooly-Y et al. 2004	MCHR1 KO	129SvJ x C57BL/6	Male	16 Weeks Old	Femur Areal Bone Mineral Density	mg/cm2	16	0.622591	0.183516	0.854563
Bohlooly-Y et al. 2004	MCHR1 KO	129SvJ x C57BL/6	?	16 Weeks Old	Femur Areal Bone Mineral Density (Compared with Matched Wild Type Mice)	% of Wild Type	16	0.622591	0.183516	0.854563
Bohlooly-Y et al. 2004	MCHR1 KO	129SvJ x C57BL/6	?	16 Weeks Old	Femur Cortical Bone Mineral Content	% of Wild Type	16	0.497309	0.0021184	0.796634
Bohlooly-Y et al. 2004	MCHR1 KO	129SvJ x C57BL/6	?	16 Weeks Old	Femur Cortical Bone Mineral Content (Compared with Matched Wild Type Mice)	% of Wild Type	16	0.497309	0.0021184	0.796634
Bohlooly-Y et al. 2004	MCHR1 KO	129SvJ x C57BL/6	?	16 Weeks Old	Femur Cortical Volumetric Bone Mineral Density	% of Wild Type	16	0.181967	-0.344853	0.621608
Bohlooly-Y et al. 2004	MCHR1 KO	129SvJ x C57BL/6	Female	16 Weeks Old	Femur Diaphysis Areal Bone Mineral Density	mg/cm2	16	0.497309	0.0021184	0.796634
Bohlooly-Y et al. 2004	MCHR1 KO	129SvJ x C57BL/6	Male	16 Weeks Old	Femur Diaphysis Areal Bone Mineral Density	mg/cm2	16	0.622591	0.183516	0.854563
Bohlooly-Y et al. 2004	MCHR1 KO	129SvJ x C57BL/6	?	16 Weeks Old	Femura Area	% of Wild Type	16	0.497309	0.0021184	0.796634
Bohlooly-Y et al. 2004	MCHR1 KO	129SvJ x C57BL/6	?	16 Weeks Old	Periosteal Circumference	% of Wild Type	16	0.181967	-0.344853	0.621608
Bohlooly-Y et al. 2004	MCHR1 KO	129SvJ x C57BL/6	?	16 Weeks Old	Serum C-Telopeptide Level	ng/ml	16	-0.497309	-0.0021184	-0.796634
Bohlooly-Y et al. 2004	MCHR1 KO	129SvJ x C57BL/6	?	16 Weeks Old	Serum C-Telopeptide Level	ng/ml	16	-0.181967	0.344853	-0.621608
Chen et al. 2002	MCHR1 KO	129 x C57BL/6	Female	14 Weeks Old	Food Intake (High Fat Diet)	g/kg Body Weight	22	-0.507109	-0.108744	-0.765135
Chen et al. 2002	MCHR1 KO	129 x C57BL/6	Male	14 Weeks Old	Food Intake (High Fat Diet)	g/kg Body Weight	22	-0.566195	-0.189916	-0.797447
Chen et al. 2002	MCHR1 KO	129 x C57BL/6	Female	15 Weeks Old	Glucose Level (High Fat Diet)	mg/dl	10	-0.523845	0.157855	-0.867388
Chen et al. 2002	MCHR1 KO	129 x C57BL/6	Male	15 Weeks Old	Glucose Level (High Fat Diet)	mg/dl	10	-0.0913283	0.571149	-0.681759
Chen et al. 2002	MCHR1 KO	129 x C57BL/6	Female	15 Weeks Old	Leptin Level (per gram Fat) (High Fat Diet)	ng/ml/g Fat	10	0.38374	-0.324235	0.816174
Chen et al. 2002	MCHR1 KO	129 x C57BL/6	Male	15 Weeks Old	Leptin Level (per gram Fat) (High Fat Diet)	ng/ml/g Fat	10	0.553849	-0.116365	0.877485
Chung et al. 2009	MCHR1 KO	C57BL/6C?	Male	9–11 Weeks Old?	Conditioned Place Preference Test	Time Spent in the Cocaine-Paired Chamber (s)	14	0.661376	0.201497	0.882336
Chung et al. 2009	MCHR1 KO	C57BL/6C?	Male	9–11 Weeks Old?	Sensitization to Psychostimulants (Cocaine)	Total Distance Moved (cm?)	14	0.532413	0.00254422	0.828855
Chung et al. 2012	MCHR1 KO	C57BL/6	Male	8 Weeks Old	Free T3 Level in Thyroid Gland	ng/mg Protein	18	-0.38319	0.101921	-0.721067
Chung et al. 2012	MCHR1 KO	C57BL/6	Male	8 Weeks Old	Free T4 Level in Thyroid Gland	ng/mg Protein	18	-0.60131	-0.186904	-0.834041
Chung et al. 2012	MCHR1 KO	C57BL/6	Male	8 Weeks Old	rT3 Level	ng/dl	18	0.754117	0.443326	0.903049
Chung et al. 2012	MCHR1 KO	C57BL/6	Male	8 Weeks Old	T3 Level	ng/dl	18	0.788833	0.509656	0.917723
Chung et al. 2012	MCHR1 KO	C57BL/6	Male	8 Weeks Old	T4 Level	ug/dl	18	0.788833	0.509656	0.917723
Chung et al. 2012	MCHR1 KO	C57BL/6	Male	8 Weeks Old	Thyroid Follicular Size	Arbitrary Unit	940	-0.126421	-0.0630554	-0.188772
Chung et al. 2012	MCHR1 KO	C57BL/6	Male	8 Weeks Old	Thyroid Protein	mg	18	-0.170021	0.322452	-0.59006
Chung et al. 2012	MCHR1 KO	C57BL/6	Male	8 Weeks Old	Thyroid Weight	mg/g Body Weight	18	-0.685212	-0.321038	-0.872855
Chung et al. 2012	MCHR1 KO	C57BL/6	Male	8 Weeks Old	Total T3 Level in Thyroid Gland	ng/mg Protein	18	-0.743995	-0.424607	-0.898704
Chung et al. 2012	MCHR1 KO	C57BL/6	Male	8 Weeks Old	Total T4 Level in Thyroid Gland	ng/mg Protein	18	-0.708429	-0.360928	-0.883191
Chung et al. 2012	MCHR1 KO	C57BL/6	Male	8 Weeks Old	TRH Level in PVN	TRH mRNA Level in PVN (dpm/mg)	20	-0.714581	-0.397867	-0.879114
Chung et al. 2012	MCHR1 KO	C57BL/6	Male	8 Weeks Old	TSH Bioactivity	pmol cAMP/mU RIA	18	-0.170021	0.322452	-0.59006
Chung et al. 2012	MCHR1 KO	C57BL/6	Male	8 Weeks Old	TSH Level	mU/l	18	-0.717589	-0.377025	-0.887223
Chung et al. 2012	MCHR1 KO	C57BL/6	Male	8 Weeks Old	TSH Receptor Level in Thyroid Gland	TSH Receptor mRNA Level in Thyroid Gland	16	0.181967	-0.344853	0.621608
Duncan et al. 2007	MCHR1 KO	C57BL/6J	Male	Adult	Alcohol Preference	g/kg Body Weight	15	-0.628742	-0.171809	-0.86304
Duncan et al. 2007	MCHR1 KO	C57BL/6J	Male	Adult	Alcohol Preference	g/kg Body Weight	15	-0.538513	-0.0362403	-0.823586
Duncan et al. 2007	MCHR1 KO	C57BL/6J	Male	Adult	Blood Ethanol Kinetics	Blood Alcohol Levels (mg/dl) 1 h after 3 g/kg Body Weight Alcohol Injection	18	0.0353922	-0.438735	0.494105
Duncan et al. 2007	MCHR1 KO	C57BL/6J	Male	Adult	Blood Ethanol Kinetics	Blood Alcohol Levels (mg/dl) 3 h after 3 g/kg Body Weight Alcohol Injection	18	-0.116433	0.37059	-0.553236
Duncan et al. 2007	MCHR1 KO	C57BL/6J	Male	Adult	Blood Ethanol Kinetics	Blood Alcohol Levels (mg/dl) 30 min after 3 g/kg Body Weight Alcohol Injection	18	-0.0689928	0.411127	-0.519148
Duncan et al. 2007	MCHR1 KO	C57BL/6J	Male	Adult	Blood Ethanol Kinetics	Blood Alcohol Levels (mg/dl) 8 h after 3 g/kg Body Weight Alcohol Injection	18	-0.0869072	0.396039	-0.532191
Duncan et al. 2007	MCHR1 KO	C57BL/6J	Female	Adult	Fat Mass	%	13	0.463821	-0.117098	0.808255
Duncan et al. 2007	MCHR1 KO	C57BL/6J	Male	Adult	Fat Mass	%	15	0.848372	0.594445	0.94845
Duncan et al. 2007	MCHR1 KO	C57BL/6J	Male	Adult	Sucrose Preference	g/kg Body Weight	15	0.392572	-0.14983	0.753343
Glier et al. 2010	MCH KO	C57BL/6J	Female	10–14 Weeks Old	Body Weight	g	20	0	-0.442528	0.442528
Glier et al. 2010	MCH KO	C57BL/6J	Female	10–14 Weeks Old	Fat Mass	g	20	0.587115	0.195339	0.817297
Glier et al. 2010	MCH KO	C57BL/6J	Female	16–24 Weeks Old	Glucose Level	mmol/l	21	0.113228	-0.334832	0.519527
Glier et al. 2010	MCH KO	C57BL/6J	Female	16–24 Weeks Old	Insulin Level	ng/ml	17	0.226861	-0.284852	0.63795
Glier et al. 2010	MCH KO	C57BL/6J	Female	10–14 Weeks Old	Lean Mass	g	20	-0.0853579	0.371191	-0.508672
Glier et al. 2010	MCH KO	C57BL/6J	Female	16–24 Weeks Old	Leptin Level	ng/ml	7	0.121716	-0.695059	0.801332
Gomori et al. 2007	MCHR1 KO	C57BL/6J	Female	30–32 Weeks Old	Food Intake	g	24	-0.471714	-0.0843648	-0.735213
Gomori et al. 2007	MCHR1 KO	C57BL/6J	Female	30–32 Weeks Old	Free Fatty Acid	meq/l	24	0.0482873	-0.362171	0.44306
Gomori et al. 2007	MCHR1 KO	C57BL/6J	Female	30–32 Weeks Old	Glucose Level	mM	24	0.20725	-0.214049	0.563539
Gomori et al. 2007	MCHR1 KO	C57BL/6J	Female	30–32 Weeks Old	Insulin Level	ng/ml	24	0.642529	0.322794	0.830634
Gomori et al. 2007	MCHR1 KO	C57BL/6J	Female	30–32 Weeks Old	Leptin Level	ng/ml	24	0.820495	0.623447	0.91954
Gomori et al. 2007	MCHR1 KO	C57BL/6J	Female	30–32 Weeks Old	Liver Triglyceride	mg/g Liver	24	0.602524	0.26306	0.809234
Gomori et al. 2007	MCHR1 KO	C57BL/6J	Female	30–32 Weeks Old	Liver Weight	g	24	0.703053	0.41828	0.861985
Gomori et al. 2007	MCHR1 KO	C57BL/6J	Female	30–32 Weeks Old	Mesenteric Fat Weight	g	24	0.624356	0.295339	0.820981
Gomori et al. 2007	MCHR1 KO	C57BL/6J	Female	30–32 Weeks Old	Total Cholesterol Level	mM	24	0.999997	0.999993	0.999999
Gomori et al. 2007	MCHR1 KO	C57BL/6J	Female	30–32 Weeks Old	Triglyceride Level	mg/l	24	0.552236	0.191492	0.781534
Ito et al. 2010	MCHR1 KO	129SvEv x C57BL/6J	Male	? (40g)	Body Weight (High Fat Diet)	g	40	0.333565	0.024607	0.584359
Karagiannis et al. 2013	MCH KO	C57BL/6J	Male	20 Weeks Old	Chemokine (C-X-C Motif) Ligand 1 Level in Cecum	pg/mg	18	0.158979	-0.332584	0.582613
Karagiannis et al. 2013	MCH KO	C57BL/6J	Male	20 Weeks Old	Chemokine (C-X-C Motif) Ligand 1 Level in Serum	pg/ml	18	0.158979	-0.332584	0.582613
Karagiannis et al. 2013	MCH KO	C57BL/6J	Male	20 Weeks Old	Interferon g Level in Cecum	pg/mg	18	0.158979	-0.332584	0.582613
Karagiannis et al. 2013	MCH KO	C57BL/6J	Male	20 Weeks Old	Interleukin-1b Level in Cecum	pg/mg	18	0.158979	-0.332584	0.582613
Karagiannis et al. 2013	MCH KO	C57BL/6J	Male	20 Weeks Old	Tumor Necrosis Factor a Level in Cecum	pg/mg	18	0.158979	-0.332584	0.582613
Kokkotou et al. 2005	MCH KO	129	Male	12 Weeks Old	Body Weight	g	8	0.0288982	-0.689831	0.718939
Kokkotou et al. 2005	MCH KO	C57BL/6J	Male	20 Weeks Old	Body Weight	g	9	0.796282	0.280479	0.955245
Kokkotou et al. 2005	MCH KO	129	Male	24 Weeks Old	Body Weight	g	8	0.336527	-0.4826	0.841622
Kokkotou et al. 2005	MCH KO	C57BL/6J	Male	8 Weeks Old	Body Weight	g	9	0.318126	-0.438688	0.810926
Supporting Table 1. Cont.
Study Authors, Year	MCH/ MCHR1 KO	Strain	Sex	Age	Behavioral/ Physiological/ Biochemical Parameters	Parameter/ Unit	Sample Size	r	95% Confidence Interval
									Lower Limit	Upper Limit
Kokkotou et al. 2005	MCH KO	C57BL/6J	Male	20 Weeks Old	Body Weight (High Fat Diet)	g	9	0.737605	0.144032	0.940847
Kokkotou et al. 2005	MCH KO	129	Male	24 Weeks Old	Body Weight (High Fat Diet)	g	7	0.535282	-0.36486	0.918214
Kokkotou et al. 2005	MCH KO	129	Male	18 Weeks Old	Fat Mass	%	8	0.41715	-0.407244	0.866977
Kokkotou et al. 2005	MCH KO	129	Male	18 Weeks Old	Fat Mass	%	7	0.824086	0.187185	0.973195
Kokkotou et al. 2005	MCH KO	C57BL/6J	Male	18 Weeks Old	Fat Mass	%	9	0.59922	-0.107817	0.90371
Kokkotou et al. 2005	MCH KO	C57BL/6J	Male	18 Weeks Old	Fat Mass	%	9	0.598899	-0.108312	0.903618
Kokkotou et al. 2005	MCH KO	129	Male	18 Weeks Old	Fat Mass	g	8	0.528025	-0.281339	0.898415
Kokkotou et al. 2005	MCH KO	C57BL/6J	Male	18 Weeks Old	Fat Mass	g	9	0.659204	-0.00876258	0.92039
Kokkotou et al. 2005	MCH KO	129	Male	18 Weeks Old	Fat Mass (High Fat Diet)	g	7	0.79407	0.101996	0.968178
Kokkotou et al. 2005	MCH KO	C57BL/6J	Male	18 Weeks Old	Fat Mass (High Fat Diet)	g	9	0.680928	0.0306667	0.926205
Kokkotou et al. 2005	MCH KO	129	Male	12–24 Weeks Old	Food Intake	kCal/day	8	-0.858513	-0.389425	-0.973966
Kokkotou et al. 2005	MCH KO	C57BL/6	Male	8–20 Weeks Old	Food Intake	kCal/day	9	-0.24454	0.500947	-0.781715
Kokkotou et al. 2005	MCH KO	129	Male	12–24 Weeks Old	Food Intake (High Fat Diet)	kCal/day	7	-0.661991	0.181613	-0.944301
Kokkotou et al. 2005	MCH KO	C57BL/6J	Male	8–20 Weeks Old	Food Intake (High Fat Diet)	kCal/day	9	-0.501507	0.243837	-0.874403
Kokkotou et al. 2005	MCH KO	129	Male	18 Weeks Old	Glucose Level	mg/dl (120 min)	8	0.217615	-0.575285	0.799668
Kokkotou et al. 2005	MCH KO	C57BL/6J	Male	18 Weeks Old	Glucose Level	mg/dl (120 min)	9	0.265044	-0.484342	0.790098
Kokkotou et al. 2005	MCH KO	129	Male	18 Weeks Old	Glucose Level (High Fat Diet)	mg/dl (120 min)	7	0.827615	0.197874	0.973776
Kokkotou et al. 2005	MCH KO	C57BL/6J	Male	18 Weeks Old	Glucose Level (High Fat Diet)	mg/dl (120 min)	9	0.290874	-0.462625	0.800387
Kokkotou et al. 2005	MCH KO	129	Male	18 Weeks Old	Insulin Level	ng/ml	8	-0.200294	0.587277	-0.793042
Kokkotou et al. 2005	MCH KO	C57BL/6J	Male	18 Weeks Old	Insulin Level	ng/ml	9	-0.301623	0.453313	-0.804582
Kokkotou et al. 2005	MCH KO	129	Male	18 Weeks Old	Insulin Level (High Fat Diet)	ng/ml	7	0.306394	-0.580648	0.860835
Kokkotou et al. 2005	MCH KO	C57BL/6J	Male	18 Weeks Old	Insulin Level (High Fat Diet)	ng/ml	9	0.524084	-0.214815	0.881425
Kokkotou et al. 2005	MCH KO	129	Male	18 Weeks Old	Lean Mass	g	8	0.361158	-0.460797	0.849612
Kokkotou et al. 2005	MCH KO	C57BL/6J	Male	18 Weeks Old	Lean Mass	g	9	0.473726	-0.277806	0.865543
Kokkotou et al. 2005	MCH KO	129	Male	18 Weeks Old	Lean Mass (High Fat Diet)	g	7	-0.45542	0.453011	-0.899867
Kokkotou et al. 2005	MCH KO	C57BL/6J	Male	18 Weeks Old	Lean Mass (High Fat Diet)	g	9	0.550869	-0.178602	0.889556
Kokkotou et al. 2005	MCH KO	129	Male	18 Weeks Old	Leptin Level	ng/ml	8	0.411765	-0.412653	0.865353
Kokkotou et al. 2005	MCH KO	C57BL/6J	Male	18 Weeks Old	Leptin Level	ng/ml	9	0.427385	-0.330575	0.850196
Kokkotou et al. 2005	MCH KO	129	Male	18 Weeks Old	Leptin Level (High Fat Diet)	ng/ml	7	0.60049	-0.27853	0.932067
Kokkotou et al. 2005	MCH KO	C57BL/6J	Male	18 Weeks Old	Leptin Level (High Fat Diet)	ng/ml	9	0.562889	-0.161683	0.893137
Kokkotou et al. 2005	MCH KO	129	Male	18 Weeks Old	Leptin Level (per gram fat)	ng/ml/g Fat	8	0	-0.704681	0.704681
Kokkotou et al. 2005	MCH KO	C57BL/6J	Male	18 Weeks Old	Leptin Level (per gram fat)	ng/ml/g Fat	9	-0.313074	0.443209	-0.808996
Kokkotou et al. 2005	MCH KO	129	Male	18 Weeks Old	Leptin Level (per gram Fat) (High Fat Diet)	ng/ml/g Fat	7	0.658869	-0.186962	0.943698
Kokkotou et al. 2005	MCH KO	C57BL/6J	Male	18 Weeks Old	Leptin Level (per gram Fat) (High Fat Diet)	ng/ml/g fat	9	0.476731	-0.27422	0.866513
Kokkotou et al. 2005	MCH KO	129	Male	18 Weeks Old	Locomotor Activity	Counts	8	-0.931731	-0.66113	-0.98783
Kokkotou et al. 2005	MCH KO	C57BL/6	Male	18 Weeks Old	Locomotor Activity	Counts	8	-0.468188	0.352934	-0.881907
Kokkotou et al. 2005	MCH KO	129	Male	18 Weeks Old	Locomotor Activity (Dark Phase)	Counts	8	-0.910454	-0.57411	-0.983891
Kokkotou et al. 2005	MCH KO	C57BL/6	Male	18 Weeks Old	Locomotor Activity (Dark Phase)	Counts	8	-0.690964	0.026735	-0.938621
Kokkotou et al. 2005	MCH KO	129	Male	18 Weeks Old	Locomotor Activity (Dark Phase) (High Fat Diet)	Counts	7	-0.849341	-0.267142	-0.97731
Kokkotou et al. 2005	MCH KO	C57BL/6J	Male	18 Weeks Old	Locomotor Activity (Dark Phase) (High Fat Diet)	Counts	8	-0.89136	-0.501993	-0.980294
Kokkotou et al. 2005	MCH KO	129	Male	18 Weeks Old	Locomotor Activity (High Fat Diet)	Counts	7	-0.920691	-0.546619	-0.988435
Kokkotou et al. 2005	MCH KO	C57BL/6J	Male	18 Weeks Old	Locomotor Activity (High Fat Diet)	Counts	8	-0.940643	-0.699879	-0.989458
Kokkotou et al. 2005	MCH KO	129	Male	18 Weeks Old	Oxygen Consumption	vo2 (ml/kg/h)	8	-0.978122	-0.879981	-0.996175
Kokkotou et al. 2005	MCH KO	C57BL/6J	Male	18 Weeks Old	Oxygen Consumption	vo2 (ml/kg/h)	8	-0.912384	-0.581703	-0.984251
Kokkotou et al. 2005	MCH KO	129	Male	18 Weeks Old	Oxygen Consumption (High Fat Diet)	vo2 (ml/kg/h)	7	-0.992354	-0.946953	-0.998919
Kokkotou et al. 2005	MCH KO	C57BL/6J	Male	18 Weeks Old	Oxygen Consumption (High Fat Diet)	vo2 (ml/kg/h)	8	-0.969286	-0.834812	-0.994611
Kokkotou et al. 2013	MCH KO	C57BL/6	Male	12 Weeks Old	Interferon g Level in Ileum	Interferon g mRNA Level in Ileum (Arbitrary Unit)	16	-0.168622	0.356925	-0.613088
Kokkotou et al. 2013	MCH KO	C57BL/6	Male	12 Weeks Old	Interleukin-1b Level in Ileum	Interleukin-1b mRNA Level in Ileum (Arbitrary Unit)	16	-0.168622	0.356925	-0.613088
Kokkotou et al. 2013	MCH KO	C57BL/6	Male	12 Weeks Old	Tumor Necrosis Factor a Level in Ileum	Tumor Necrosis Factor a mRNA Level in Ileum (Arbitrary Unit)	16	0.168622	-0.356925	0.613088
Lalonde & Qian 2007	MCHR1 KO	129/SvEv	Male	44 Weeks Old	Body Length	cm	22	-0.104713	0.331539	-0.504074
Lalonde & Qian 2007	MCHR1 KO	C57BL/6J	Male	56 Weeks Old	Body Length	cm	20	0.432263	-0.0126929	0.734323
Lalonde & Qian 2007	MCHR1 KO	129/SvEv	Male	44 Weeks Old	Body Weight	g	22	-0.721816	-0.431527	-0.876644
Lalonde & Qian 2007	MCHR1 KO	C57BL/6J	Male	56 Weeks Old	Body Weight	g	20	0.611394	0.231501	0.829495
Lalonde & Qian 2007	MCHR1 KO	129/SvEv	Male	44 Weeks Old	Elevated Plus Maze	Numbers of Open Arm Entries	22	9.42662e-09	-0.421615	0.421615
Lalonde & Qian 2007	MCHR1 KO	C57BL/6J	Male	56 Weeks Old	Elevated Plus Maze	Numbers of Open Arm Entries	20	0.160155	-0.303912	0.562795
Lalonde & Qian 2007	MCHR1 KO	129/SvEv	Male	44 Weeks Old	Elevated Plus Maze	Time in Open Arms (s)	22	0.151827	-0.288239	0.538943
Lalonde & Qian 2007	MCHR1 KO	C57BL/6J	Male	56 Weeks Old	Elevated Plus Maze	Time in Open Arms (s)	20	0.539717	0.127685	0.792875
Lalonde & Qian 2007	MCHR1 KO	129/SvEv	Male	44 Weeks Old	Elevated Plus Maze (Habituated Environment)	Numbers of Open Arm Entries	22	9.42662e-09	-0.421615	0.421615
Lalonde & Qian 2007	MCHR1 KO	C57BL/6J	Male	56 Weeks Old	Elevated Plus Maze (Habituated Environment)	Numbers of Open Arm Entries	20	0.602168	0.217635	0.824884
Lalonde & Qian 2007	MCHR1 KO	129/SvEv	Male	44 Weeks Old	Elevated Plus Maze (Habituated Environment)	Time in Open Arms (s)	22	-0.151827	0.288239	-0.538943
Lalonde & Qian 2007	MCHR1 KO	C57BL/6J	Male	56 Weeks Old	Elevated Plus Maze (Habituated Environment)	Time in Open Arms (s)	20	0.531197	0.115919	0.788397
Lalonde & Qian 2007	MCHR1 KO	129/SvEv	Male	44 Weeks Old	Emergence Test	Numbers of Segments Traversed (Four-Paw)	22	-0.0757104	0.35731	-0.481942
Lalonde & Qian 2007	MCHR1 KO	C57BL/6J	Male	56 Weeks Old	Emergence Test	Numbers of Segments Traversed (Four-Paw)	20	-0.565983	-0.164709	-0.80651
Lalonde & Qian 2007	MCHR1 KO	129/SvEv	Male	44 Weeks Old	Emergence Test	Numbers of Segments Traversed (Two-Paw)	22	-0.205058	0.237052	-0.576805
Lalonde & Qian 2007	MCHR1 KO	C57BL/6J	Male	56 Weeks Old	Emergence Test	Numbers of Segments Traversed (Two-Paw)	20	-0.589592	-0.19898	-0.818551
Lalonde & Qian 2007	MCHR1 KO	129/SvEv	Male	44 Weeks Old	Emergence Test (Habituated Environment)	Numbers of Segments Traversed (Four-Paw)	22	0	-0.421615	0.421615
Lalonde & Qian 2007	MCHR1 KO	C57BL/6J	Male	56 Weeks Old	Emergence Test (Habituated Environment)	Numbers of Segments Traversed (Four-Paw)	20	-0.241254	0.22533	-0.617822
Lalonde & Qian 2007	MCHR1 KO	129/SvEv	Male	44 Weeks Old	Emergence Test (Habituated Environment)	Numbers of Segments Traversed (Two-Paw)	22	-0.199205	0.242803	-0.572719
Lalonde & Qian 2007	MCHR1 KO	C57BL/6J	Male	56 Weeks Old	Emergence Test (Habituated Environment)	Numbers of Segments Traversed (Two-Paw)	20	-0.241206	0.225379	-0.617791
Lalonde & Qian 2007	MCHR1 KO	129/SvEv	Male	44 Weeks Old	Exploratory Behavior	Alternations (%) in T-maze	22	-0.10452	0.331713	-0.503928
Lalonde & Qian 2007	MCHR1 KO	C57BL/6J	Male	56 Weeks Old	Exploratory Behavior	Alternations (%) in T-maze	20	-0.0141407	0.431085	-0.453829
Supporting Table 1. Cont.
Study Authors, Year	MCH/ MCHR1 KO	Strain	Sex	Age	Behavioral/ Physiological/ Biochemical Parameters	Parameter/ Unit	Sample Size	r	95% Confidence Interval
									Lower Limit	Upper Limit
Lalonde & Qian 2007	MCHR1 KO	129/SvEv	Male	44 Weeks Old	Exploratory Behavior	Choice Latencies (s) in T-maze	22	0.242937	-0.199068	0.602809
Lalonde & Qian 2007	MCHR1 KO	C57BL/6J	Male	56 Weeks Old	Exploratory Behavior	Choice Latencies (s) in T-maze	20	0.373829	-0.0823167	0.700477
Lalonde & Qian 2007	MCHR1 KO	129/SvEv	Male	44 Weeks Old	Motor Coordination	Fall Latencies (s) in Coat-Hanger Test	22	0.109391	-0.327321	0.507595
Lalonde & Qian 2007	MCHR1 KO	C57BL/6J	Male	56 Weeks Old	Motor Coordination	Fall Latencies (s) in Coat-Hanger Test	20	-0.0415009	0.40853	-0.4753
Lalonde & Qian 2007	MCHR1 KO	129/SvEv	Male	44 Weeks Old	Motor Coordination	Fall Latencies (s) in Stationary Beam test	22	-0.279911	0.160665	-0.627475
Lalonde & Qian 2007	MCHR1 KO	C57BL/6J	Male	56 Weeks Old	Motor Coordination	Fall Latencies (s) in Stationary Beam test	20	0.244839	-0.221711	0.620172
Lalonde & Qian 2007	MCHR1 KO	129/SvEv	Male	44 Weeks Old	Motor Coordination	Numbers of Falls in Coat-Hanger Test	22	0	-0.421615	0.421615
Lalonde & Qian 2007	MCHR1 KO	C57BL/6J	Male	56 Weeks Old	Motor Coordination	Numbers of Falls in Coat-Hanger Test	20	-0.233338	0.233278	-0.612608
Lalonde & Qian 2007	MCHR1 KO	129/SvEv	Male	44 Weeks Old	Motor Coordination	Numbers of Falls in Stationary Beam Test	22	-0.117892	0.319609	-0.513961
Lalonde & Qian 2007	MCHR1 KO	C57BL/6J	Male	56 Weeks Old	Motor Coordination	Numbers of Falls in Stationary Beam Test	20	-0.0796398	0.376144	-0.504391
Lalonde & Qian 2007	MCHR1 KO	129/SvEv	Male	44 Weeks Old	Motor Coordination	Numbers of Segments Traversed in Stationary Beam Test	22	-0.409582	0.0145448	-0.708798
Lalonde & Qian 2007	MCHR1 KO	C57BL/6J	Male	56 Weeks Old	Motor Coordination	Numbers of Segments Traversed in Stationary Beam Test	20	-0.271088	0.19481	-0.637178
Lalonde & Qian 2007	MCHR1 KO	129/SvEv	Male	44 Weeks Old	Open Field Test	Counts in Center	22	0.299141	-0.14015	0.640034
Lalonde & Qian 2007	MCHR1 KO	C57BL/6J	Male	56 Weeks Old	Open Field Test	Counts in Center	20	0.391489	-0.0617334	0.710864
Lalonde & Qian 2007	MCHR1 KO	129/SvEv	Male	44 Weeks Old	Open Field Test	Counts in Periphery	22	-0.182263	0.259276	-0.560785
Lalonde & Qian 2007	MCHR1 KO	C57BL/6J	Male	56 Weeks Old	Open Field Test	Counts in Periphery	20	0.521523	0.102696	0.783279
Lalonde & Qian 2007	MCHR1 KO	129/SvEv	Male	44 Weeks Old	Open Field Test (Habituated Environment)	Counts in Center	22	0.425543	0.00478607	0.718286
Lalonde & Qian 2007	MCHR1 KO	129/SvEv	Male	44 Weeks Old	Open Field Test (Habituated Environment)	Counts in Center	22	0.299141	-0.14015	0.640034
Lalonde & Qian 2007	MCHR1 KO	C57BL/6J	Male	56 Weeks Old	Open Field Test (Habituated Environment)	Counts in Center	20	0.43082	-0.0144654	0.733505
Lalonde & Qian 2007	MCHR1 KO	C57BL/6J	Male	56 Weeks Old	Open Field Test (Habituated Environment)	Counts in Center	20	0.409656	-0.040151	0.721404
Lalonde & Qian 2007	MCHR1 KO	129/SvEv	Male	44 Weeks Old	Open Field Test (Habituated Environment)	Counts in Periphery	22	-0.0353399	0.392118	-0.450247
Lalonde & Qian 2007	MCHR1 KO	129/SvEv	Male	44 Weeks Old	Open Field Test (Habituated Environment)	Counts in Periphery	22	-0.101245	0.334655	-0.501455
Lalonde & Qian 2007	MCHR1 KO	C57BL/6J	Male	56 Weeks Old	Open Field Test (Habituated Environment)	Counts in Periphery	20	0.440856	-0.00207649	0.739177
Lalonde & Qian 2007	MCHR1 KO	C57BL/6J	Male	56 Weeks Old	Open Field Test (Habituated Environment)	Counts in Periphery	20	0.56347	0.161117	0.805216
Lalonde & Qian 2007	MCHR1 KO	129/SvEv	Male	44 Weeks Old	Response to Handling	Aggression (%) in SHIRPA Primary Screen	22	-0.143802	0.295744	-0.533096
Lalonde & Qian 2007	MCHR1 KO	C57BL/6J	Male	56 Weeks Old	Response to Handling	Aggression (%) in SHIRPA Primary Screen	20	2.8025e-10	-0.442528	0.442528
Lalonde & Qian 2007	MCHR1 KO	129/SvEv	Male	44 Weeks Old	Response to Handling	Vocalization (%) in SHIRPA Primary Screen	22	0.633174	0.288603	0.832538
Lalonde & Qian 2007	MCHR1 KO	C57BL/6J	Male	56 Weeks Old	Response to Handling	Vocalization (%) in SHIRPA Primary Screen	20	-0.15082	0.312569	-0.556225
Lalonde & Qian 2007	MCHR1 KO	129/SvEv	Male	44 Weeks Old	Response to Novelty	Numbers of Fecal Boli in SHIRPA Primary Screen	22	0.487034	0.0823229	0.753852
Lalonde & Qian 2007	MCHR1 KO	C57BL/6J	Male	56 Weeks Old	Response to Novelty	Numbers of Fecal Boli in SHIRPA Primary Screen	20	-0.118989	0.341522	-0.533429
Lalonde & Qian 2007	MCHR1 KO	129/SvEv	Male	44 Weeks Old	Response to Novelty	Numbers of Traverse Squares in Arena in SHIRPA Primary Screen	22	-0.0431248	0.3855	-0.456441
Lalonde & Qian 2007	MCHR1 KO	C57BL/6J	Male	56 Weeks Old	Response to Novelty	Numbers of Traverse Squares in Arena in SHIRPA Primary Screen	20	0.576598	0.179999	0.811949
Lalonde & Qian 2007	MCHR1 KO	129/SvEv	Male	44 Weeks Old	Response to Supine Restraint	Biting (%) in SHIRPA Primary Screen	22	2.67207e-10	-0.421615	0.421615
Lalonde & Qian 2007	MCHR1 KO	C57BL/6J	Male	56 Weeks Old	Response to Supine Restraint	Biting (%) in SHIRPA Primary Screen	20	2.8025e-10	-0.442528	0.442528
Lalonde & Qian 2007	MCHR1 KO	129/SvEv	Male	44 Weeks Old	Spatial Learning Function	Time in Quadrant in the Probe Trial of Morris Water Maze Hidden Platform Test	22	-0.247452	0.194451	-0.605858
Lalonde & Qian 2007	MCHR1 KO	C57BL/6J	Male	56 Weeks Old	Spatial Learning Function	Time in Quadrant in the Probe Trial of Morris Water Maze Hidden Platform Test	20	-0.157786	0.306117	-0.561133
Lalonde & Qian 2007	MCHR1 KO	129/SvEv	Male	44 Weeks Old	Startle Response	Startle Response in Arena (%) in SHIRPA Primary Screen	22	0.500454	0.0999227	0.761412
Lalonde & Qian 2007	MCHR1 KO	C57BL/6J	Male	56 Weeks Old	Startle Response	Startle Response in Arena (%) in SHIRPA Primary Screen	20	0.15082	-0.312569	0.556225
Marsh et al. 2002	MCHR1 KO	129SvEv x C57BL/6J	Male	24–28 Weeks Old	Corticosterone Level	ng/ml	18	-0.957346	-0.886864	-0.984284
Marsh et al. 2002	MCHR1 KO	129SvEv x C57BL/6J	Male	24–28 Weeks Old	CRF Level in CE	CRF mRNA Level in CE (Ci/g)	10	0.0292478	-0.611651	0.646968
Marsh et al. 2002	MCHR1 KO	129SvEv x C57BL/6J	Male	24–28 Weeks Old	CRF Level in PVN	CRF mRNA Level in PVN (Ci/g)	10	0.547698	-0.125065	0.875438
Marsh et al. 2002	MCHR1 KO	129SvEv x C57BL/6J	Female	20–28 Weeks Old	Glucose Level	mg/dl	24	0.287055	-0.131585	0.618802
Marsh et al. 2002	MCHR1 KO	129SvEv x C57BL/6J	Male	20–28 Weeks Old	Glucose Level	mg/dl	24	0.0741476	-0.339408	0.463682
Marsh et al. 2002	MCHR1 KO	129SvEv x C57BL/6J	Female	20–28 Weeks Old	Insulin Level	ng/ml	24	-0.0751646	0.338503	-0.464484
Marsh et al. 2002	MCHR1 KO	129SvEv x C57BL/6J	Male	20–28 Weeks Old	Insulin Level	ng/ml	24	0.0443515	-0.365593	0.439885
Marsh et al. 2002	MCHR1 KO	129SvEv x C57BL/6J	Female	20–28 Weeks Old	Leptin Level	ng/ml	24	0.339342	-0.0742214	0.653312
Marsh et al. 2002	MCHR1 KO	129SvEv x C57BL/6J	Male	20–28 Weeks Old	Leptin Level	ng/ml	24	0.387785	-0.018515	0.684162
Marsh et al. 2002	MCHR1 KO	129SvEv x C57BL/6J	Female	20–28 Weeks Old	T4 Level	ug/dl	24	0.253897	-0.166567	0.596232
Marsh et al. 2002	MCHR1 KO	129SvEv x C57BL/6J	Male	20–28 Weeks Old	T4 Level	ug/dl	24	0.54288	0.178588	0.776279
Marsh et al. 2002	MCHR1 KO	129SvEv x C57BL/6J	Female	20–28 Weeks Old	Triglyceride Level	mg/dl	24	-0.170935	0.249685	-0.537289
Marsh et al. 2002	MCHR1 KO	129SvEv x C57BL/6J	Male	20–28 Weeks Old	Triglyceride Level	mg/dl	24	0.144715	-0.274726	0.517885
Pissios et al. 2007	MCH KO	C57BL/6	Male	24 Weeks Old	a-Cell Mass in Islet	mg	8	0.706734	0.00409055	0.942186
Pissios et al. 2007	MCH KO	C57BL/6	Male	24 Weeks Old	a-Cell Mass in Islet (High Fat Diet)	mg	6	0.347296	-0.646488	0.904053
Pissios et al. 2007	MCH KO	C57BL/6?	Male	24 Weeks Old	Forkhead Homeobox A2 Level in Islet	Forkhead Homeobox A2 mRNA Level in Islet (Arbitrary Unit)	8	-0.706734	-0.00409055	-0.942186
Pissios et al. 2007	MCH KO	C57BL/6?	Male	24 Weeks Old	Glucagon Level in Islet	Glucagon mRNA Level in Islet (Arbitrary Unit)	8	0.706734	0.00409055	0.942186
Pissios et al. 2007	MCH KO	C57BL/6?	Male	24 Weeks Old	Glucose Transporter 2 Level in Islet	Glucose Transporter 2 mRNA Level in Islet (Arbitrary Unit)	8	-0.281128	0.528191	-0.822806
Pissios et al. 2007	MCH KO	C57BL/6?	Male	24 Weeks Old	Hepatocyte Nuclear Factor 1a Level in Islet	Hepatocyte Nuclear Factor 1a mRNA Level in Islet (Arbitrary Unit)	8	-0.706734	-0.00409055	-0.942186
Pissios et al. 2007	MCH KO	C57BL/6?	Male	24 Weeks Old	Hepatocyte Nuclear Factor 4a Level in Islet	Hepatocyte Nuclear Factor 4a mRNA Level in Islet (Arbitrary Unit)	8	-0.706734	-0.00409055	-0.942186
Pissios et al. 2007	MCH KO	C57BL/6?	Male	24 Weeks Old	Insulin Receptor Substrate Level in Islet	Insulin Receptor Substrate mRNA Level in Islet (Arbitrary Unit)	8	-0.281128	0.528191	-0.822806
Pissios et al. 2007	MCH KO	C57BL/6?	Male	24 Weeks Old	Insulin-1 Level in Islet	Insulin-1 mRNA Level in Islet (Arbitrary Unit)	8	0.281128	-0.528191	0.822806
Pissios et al. 2007	MCH KO	C57BL/6?	Male	24 Weeks Old	Pancreatic Duodenal Homeobox-1 Level in Islet	Pancreatic Duodenal Homeobox-1 mRNA Level in Islet (Arbitrary Unit)	8	-0.281128	0.528191	-0.822806
Pissios et al. 2007	MCH KO	C57BL/6?	Male	24 Weeks Old	T Cell Factor 2 Level in Islet	T Cell Factor 2 mRNA Level in Islet (Arbitrary Unit)	8	-0.706734	-0.00409055	-0.942186
Pissios et al. 2008	MCH KO	C57BL/6J	Male	24 Weeks Old	D1R Level in CPu	% of Wild Type	14	-0.196841	0.372669	-0.658639
Pissios et al. 2008	MCH KO	C57BL/6J	Male	24 Weeks Old	D1R Level in NAc	% of Wild Type	14	0.196841	-0.372669	0.658639
Pissios et al. 2008	MCH KO	C57BL/6J	Male	24 Weeks Old	D2R Level in CPu	% of Wild Type	14	0.661376	0.201497	0.882336
Pissios et al. 2008	MCH KO	C57BL/6J	Male	24 Weeks Old	D2R Level in NAc	% of Wild Type	14	-0.196841	0.372669	-0.658639
Pissios et al. 2008	MCH KO	C57BL/6J	Male	24 Weeks Old	DAT Level in CPu	% of Wild Type	14	-0.196841	0.372669	-0.658639
Pissios et al. 2008	MCH KO	C57BL/6J	Male	24 Weeks Old	DAT Level in NAc	% of Wild Type	14	-0.612047	-0.120635	-0.862532
Pissios et al. 2008	MCH KO	C57BL/6	Male	12–24 Weeks Old	Food Intake	kCal/day	22	-0.151827	0.288239	-0.538943
Pissios et al. 2008	MCH KO	C57BL/6	Male	12–24 Weeks Old	Food Intake (High Fat Diet)	kCal/day	22	0.422714	0.00133645	0.716612
Pissios et al. 2008	MCH KO	C57BL/6	Male	12–24 Weeks Old	Sensitization to Psychostimulants (Amphetamine)	Open Field Test (Counts)	17	-0.577034	-0.133374	-0.82803
Supporting Table 1. Cont.
Study Authors, Year	MCH/ MCHR1 KO	Strain	Sex	Age	Behavioral/ Physiological/ Biochemical Parameters	Parameter/ Unit	Sample Size	r	95% Confidence Interval
									Lower Limit	Upper Limit
Roy et al. 2006	MCHR1 KO	C57BL/6J	Male	12–40 Weeks Old	5HT Level in PFC	fmol/sample	18	0.834395	0.602054	0.936463
Roy et al. 2006	MCHR1 KO	C57BL/6J	Male	12–40 Weeks Old	Body Temperature	°C	22	-0.591134	-0.225793	-0.810698
Roy et al. 2006	MCHR1 KO	C57BL/6J	Male	12–40 Weeks Old	Elevated Plus Maze	Numbers of Open Arm Entries	22	0.151827	-0.288239	0.538943
Roy et al. 2006	MCHR1 KO	C57BL/6J	Male	12–40 Weeks Old	Elevated Plus Maze	Open Arm Entries (%)	22	0.422714	0.00133645	0.716612
Roy et al. 2006	MCHR1 KO	C57BL/6J	Male	12–40 Weeks Old	Elevated Plus Maze	Time in Open Arms (s)	22	0.5368	0.148879	0.781535
Roy et al. 2006	MCHR1 KO	C57BL/6J	Male	12–40 Weeks Old	Open Field Test	% Distance in Center	60	0.254204	0.000294103	0.477322
Roy et al. 2006	MCHR1 KO	C57BL/6J	Male	12–40 Weeks Old	Open Field Test	Total Distance (m)	60	0.0887715	-0.168966	0.335146
Roy et al. 2006	MCHR1 KO	C57BL/6J	Male	12–40 Weeks Old	Social Interaction Test	Total Contact Time (s)	30	-0.361007	-0.000841036	-0.638268
Roy et al. 2006	MCHR1 KO	C57BL/6J	Male	12–40 Weeks Old	Stress Induced Hyperthermia	°C	22	0.464885	0.0538186	0.741219
Roy et al. 2007	MCHR1 KO	129SvEvBrd x C57BL/6J	Female	12–16 Weeks Old	Forced Swim Test	Immobility Time (s)	34	0.338788	0.000696413	0.607374
Roy et al. 2007	MCHR1 KO	129SvEvBrd x C57BL/6J	Male	12–16 Weeks Old	Forced Swim Test	Immobility Time (s)	34	0.119735	-0.227654	0.440087
Roy et al. 2007	MCHR1 KO	129SvEvBrd x C57BL/6J	Female	12–16 Weeks Old	Open Field Test	Total Ambulation (Count)	34	0.119735	-0.227654	0.440087
Sherwood et al. 2012	MCHR1 KO	C57BL/6	Male	12 Weeks Old	Body Weight	g	20	0.490047	0.0606777	0.766378
Smith et al. 2005	MCHR1 KO	129SvEv x C57BL/6	Male	12–20 Weeks Old	5HT Level in NAc	nM	25	0.0804952	-0.324979	0.460971
Smith et al. 2005	MCHR1 KO	129SvEv x C57BL/6	Male	12–20 Weeks Old	5HTT Level in CPu	5HTT Binding Level in CPu (nCi/mg Plastic)	10	0	-0.629635	0.629635
Smith et al. 2005	MCHR1 KO	129SvEv x C57BL/6	Male	12–20 Weeks Old	5HTT Level in GP	5HTT Binding Level in GP (nCi/mg Plastic)	10	0.316737	-0.390843	0.789019
Smith et al. 2005	MCHR1 KO	129SvEv x C57BL/6	Male	12–20 Weeks Old	5HTT Level in NAc C	5HTT Binding Level in NAc C (nCi/mg Plastic)	10	-0.344378	0.364234	-0.800449
Smith et al. 2005	MCHR1 KO	129SvEv x C57BL/6	Male	12–20 Weeks Old	5HTT Level in NAc Sh	5HTT Binding Level in NAc Sh (nCi/mg Plastic)	10	0.70241	0.130484	0.92358
Smith et al. 2005	MCHR1 KO	129SvEv x C57BL/6	Male	12–20 Weeks Old	5HTT Level in OT	5HTT Binding Level in OT (nCi/mg Plastic)	10	0.597566	-0.0514124	0.8917
Smith et al. 2005	MCHR1 KO	129SvEv x C57BL/6	Male	12–20 Weeks Old	5HTT Level in SN	5HTT Binding Level in SN (nCi/mg Plastic)	10	0.432856	-0.270501	0.834936
Smith et al. 2005	MCHR1 KO	129SvEv x C57BL/6	Male	12–20 Weeks Old	5HTT Level in VTA	5HTT Binding Level in VTA (nCi/mg Plastic)	10	0	-0.629635	0.629635
Smith et al. 2005	MCHR1 KO	129SvEv x C57BL/6	Male	12–20 Weeks Old	D1R Level in CPu	D1R Binding Level in CPu (nCi/mg Plastic)	10	0.242303	-0.457062	0.756521
Smith et al. 2005	MCHR1 KO	129SvEv x C57BL/6	Male	12–20 Weeks Old	D1R Level in GP	D1R Binding Level in GP (nCi/mg Plastic)	10	1.05393e-08	-0.629635	0.629635
Smith et al. 2005	MCHR1 KO	129SvEv x C57BL/6	Male	12–20 Weeks Old	D1R Level in NAc C	D1R Binding Level in NAc C (nCi/mg Plastic)	10	0.631897	0.0037572	0.902471
Smith et al. 2005	MCHR1 KO	129SvEv x C57BL/6	Male	12–20 Weeks Old	D1R Level in NAc Sh	D1R Binding Level in NAc Sh (nCi/mg Plastic)	10	0.631897	0.0037572	0.902471
Smith et al. 2005	MCHR1 KO	129SvEv x C57BL/6	Male	12–20 Weeks Old	D1R Level in OT	D1R Binding Level in OT (nCi/mg Plastic)	10	0.242303	-0.457062	0.756521
Smith et al. 2005	MCHR1 KO	129SvEv x C57BL/6	Male	12–20 Weeks Old	D1R Level in SN	D1R Binding Level in SN (nCi/mg Plastic)	10	0.242303	-0.457062	0.756521
Smith et al. 2005	MCHR1 KO	129SvEv x C57BL/6	Male	12–20 Weeks Old	D1R Level in VTA	D1R Binding Level in VTA (nCi/mg Plastic)	10	0.631897	0.0037572	0.902471
Smith et al. 2005	MCHR1 KO	129SvEv x C57BL/6	Male	12–20 Weeks Old	D2R Level in CPu	D2R Binding Level in CPu (nCi/mg Plastic)	10	0.242303	-0.457062	0.756521
Smith et al. 2005	MCHR1 KO	129SvEv x C57BL/6	Male	12–20 Weeks Old	D2R Level in GP	D2R Binding Level in GP (nCi/mg Plastic)	10	1.05393e-08	-0.629635	0.629635
Smith et al. 2005	MCHR1 KO	129SvEv x C57BL/6	Male	12–20 Weeks Old	D2R Level in NAc C	D2R Binding Level in NAc C (nCi/mg Plastic)	10	0.631897	0.0037572	0.902471
Smith et al. 2005	MCHR1 KO	129SvEv x C57BL/6	Male	12–20 Weeks Old	D2R Level in NAc Sh	D2R Binding Level in NAc Sh (nCi/mg Plastic)	10	0.631897	0.0037572	0.902471
Smith et al. 2005	MCHR1 KO	129SvEv x C57BL/6	Male	12–20 Weeks Old	D2R Level in OT	D2R Binding Level in OT (nCi/mg Plastic)	10	0.631897	0.0037572	0.902471
Smith et al. 2005	MCHR1 KO	129SvEv x C57BL/6	Male	12–20 Weeks Old	D2R Level in SN	D2R Binding Level in SN (nCi/mg Plastic)	10	0.242303	-0.457062	0.756521
Smith et al. 2005	MCHR1 KO	129SvEv x C57BL/6	Male	12–20 Weeks Old	D2R Level in VTA	D2R Binding Level in VTA (nCi/mg Plastic)	10	0.242303	-0.457062	0.756521
Smith et al. 2005	MCHR1 KO	129SvEv x C57BL/6	Male	12–20 Weeks Old	DA Level in NAc	nM	25	0.0804952	-0.324979	0.460971
Smith et al. 2005	MCHR1 KO	129SvEv x C57BL/6	Male	12–20 Weeks Old	DAT Level in CPu	DAT Binding Level in CPu (nCi/mg Plastic)	10	-0.242536	0.456866	-0.756627
Smith et al. 2005	MCHR1 KO	129SvEv x C57BL/6	Male	12–20 Weeks Old	DAT Level in GP	DAT Binding Level in GP (nCi/mg Plastic)	10	0	-0.629635	0.629635
Smith et al. 2005	MCHR1 KO	129SvEv x C57BL/6	Male	12–20 Weeks Old	DAT Level in NAc C	DAT Binding Level in NAc C (nCi/mg Plastic)	10	-0.0854358	0.575137	-0.678568
Smith et al. 2005	MCHR1 KO	129SvEv x C57BL/6	Male	12–20 Weeks Old	DAT Level in NAc Sh	DAT Binding Level in NAc Sh (nCi/mg Plastic)	10	0.412393	-0.293433	0.827231
Smith et al. 2005	MCHR1 KO	129SvEv x C57BL/6	Male	12–20 Weeks Old	DAT Level in OT	DAT Binding Level in OT (nCi/mg Plastic)	10	0	-0.629635	0.629635
Smith et al. 2005	MCHR1 KO	129SvEv x C57BL/6	Male	12–20 Weeks Old	DAT Level in SN	DAT Binding Level in SN (nCi/mg Plastic)	10	-0.156174	0.525095	-0.715456
Smith et al. 2005	MCHR1 KO	129SvEv x C57BL/6	Male	12–20 Weeks Old	DAT Level in VTA	DAT Binding Level in VTA (nCi/mg Plastic)	10	-0.290129	0.415386	-0.777698
Smith et al. 2005	MCHR1 KO	129SvEv x C57BL/6	Male	12–20 Weeks Old	Locomotor Activity	Counts	32	-0.307614	0.0460228	-0.592734
Smith et al. 2005	MCHR1 KO	129SvEv x C57BL/6	Male	12–20 Weeks Old	Locomotor Activity	Counts	32	-0.295788	0.0589964	-0.58423
Smith et al. 2005	MCHR1 KO	129SvEv x C57BL/6	Male	12–20 Weeks Old	NE Level in NAc	nM	25	0.0804952	-0.324979	0.460971
Smith et al. 2005	MCHR1 KO	129SvEv x C57BL/6	Male	12–20 Weeks Old	NET Level in CPu	NET Binding Level in CPu (nCi/mg Plastic)	10	-0.144249	0.533874	-0.709449
Smith et al. 2005	MCHR1 KO	129SvEv x C57BL/6	Male	12–20 Weeks Old	NET Level in GP	NET Binding Level in GP (nCi/mg Plastic)	10	-0.780869	-0.297507	-0.945592
Smith et al. 2005	MCHR1 KO	129SvEv x C57BL/6	Male	12–20 Weeks Old	NET Level in NAc C	NET Binding Level in NAc C (nCi/mg Plastic)	10	-0.620174	0.0155219	-0.89883
Smith et al. 2005	MCHR1 KO	129SvEv x C57BL/6	Male	12–20 Weeks Old	NET Level in NAc Sh	NET Binding Level in NAc Sh (nCi/mg Plastic)	10	-0.666667	-0.0638217	-0.913045
Smith et al. 2005	MCHR1 KO	129SvEv x C57BL/6	Male	12–20 Weeks Old	NET Level in OT	NET Binding Level in OT (nCi/mg Plastic)	10	-0.301511	0.405011	-0.782579
Smith et al. 2005	MCHR1 KO	129SvEv x C57BL/6	Male	12–20 Weeks Old	NET Level in SN	NET Binding Level in SN (nCi/mg Plastic)	10	-0.616316	0.0217648	-0.897624
Smith et al. 2005	MCHR1 KO	129SvEv x C57BL/6	Male	12–20 Weeks Old	NET Level in VTA	NET Binding Level in VTA (nCi/mg Plastic)	10	-0.507093	0.180019	-0.861625
Smith et al. 2006	MCHR1 KO	129SvJ x C57BL/6	Male	12–20 Weeks Old	Body Temperature	°C	30	-0.754326	-0.541104	-0.876421
Smith et al. 2006	MCHR1 KO	129SvJ x C57BL/6	Male	12–20 Weeks Old	Elevated Plus Maze	Open Arm Entries (%)	21	0.392503	-0.0471863	0.704778
Smith et al. 2006	MCHR1 KO	129SvJ x C57BL/6	Male	12–20 Weeks Old	Elevated Plus Maze	Open Arm Time (%)	21	0.332459	-0.115864	0.668246
Smith et al. 2006	MCHR1 KO	129SvJ x C57BL/6	Male	12–20 Weeks Old	Stress Induced Hyperthermia	°C	30	0.781587	0.586447	0.890976
Smith et al. 2008	MCHR1 KO	129SvJxC57BL/6N	Male	12–16 Weeks Old	Locomotor Activity	Counts	38	-0.19529	0.132683	-0.484717
Smith et al. 2008	MCHR1 KO	129SvJxC57BL/6N	Male	12–16 Weeks Old	Motor Activation by Psychostimulants (d-Amphetamine)	Open Field Test (Counts)	38	-0.435169	-0.134141	-0.662668
Tyhon et al. 2006	MCHR1 KO	129SvJ×C57BL/6J	Male	7–9 Weeks Old	Open Field Test	Counts	80	0.450673	0.256335	0.609991
Tyhon et al. 2008	MCHR1 KO	129SvJ×C57BL/6J	Male	8–10 Weeks Old	Locomotor Activity	Mean Traveled (cm) 20 min	192	-0.175325	-0.0345723	-0.309257
Tyhon et al. 2008	MCHR1 KO	129SvJ×C57BL/6J	Male	8–10 Weeks Old	Locomotor Activity	Mean Traveled (cm) 40 min	192	-0.115707	0.0263349	-0.25317
Wang et al. 2013	MCH KO	C57BL/6J	Male	21 Weeks Old	Acetyl-CoA Carboxylase Level in Liver (High Fat Diet)	Acetyl-CoA Carboxylase mRNA Level in Liver (Arbitrary Unit)	14	0.592086	0.0896684	0.854294
Wang et al. 2013	MCH KO	C57BL/6J	Male	21 Weeks Old	Adipose Differentiation-Related Protein Level in Liver (High Fat Diet)	Adipose Differentiation-Related Protein mRNA Level in Liver (Arbitrary Unit)	14	0.699614	0.268811	0.897167
Wang et al. 2013	MCH KO	C57BL/6J	Male	6 Weeks Old	Body Weight	g	14	0.0448147	-0.497605	0.562038
Wang et al. 2013	MCH KO	C57BL/6J	Male	21 Weeks Old	Body Weight (High Fat Diet)	g	14	0.660722	0.200384	0.882079
Wang et al. 2013	MCH KO	C57BL/6J	Male	21 Weeks Old	Carnitine Palmitoyltransferase-1a Level in Liver (High Fat Diet)	Carnitine Palmitoyltransferase-1a mRNA Level in Liver (Arbitrary Unit)	14	0.203502	-0.366678	0.66255
Wang et al. 2013	MCH KO	C57BL/6J	Male	21 Weeks Old	c-Jun N-Terminal Kinase Phosphorylation in Liver (High Fat Diet)	c-Jun N-Terminal Kinase Phosphorylation in Liver (Relative values to Wild Type)	14	0.819288	0.510707	0.940874
Wang et al. 2013	MCH KO	C57BL/6J	Male	21 Weeks Old	Cluster of Differentiation 36 Level in Liver (High Fat Diet)	Cluster of Differentiation 36 mRNA Level in Liver (Arbitrary Unit)	14	0.839552	0.557151	0.947895
Wang et al. 2013	MCH KO	C57BL/6J	Male	21 Weeks Old	Cluster of Differentiation 68 Level in Adipose Tissue (High Fat Diet)	Cluster of Differentiation 68 mRNA Level in Adipose Tissue (Arbitrary Unit)	14	0.565707	0.0501818	0.843201
Wang et al. 2013	MCH KO	C57BL/6J	Male	21 Weeks Old	Cluster of Differentiation 68 Level in Liver (High Fat Diet)	Cluster of Differentiation 68 mRNA Level in Liver (Arbitrary Unit)	14	-0.0068875	0.525621	-0.535518
Supporting Table 1. Cont.
Study Authors, Year	MCH/ MCHR1 KO	Strain	Sex	Age	Behavioral/ Physiological/ Biochemical Parameters	Parameter/ Unit	Sample Size	r	95% Confidence Interval
									Lower Limit	Upper Limit
Wang et al. 2013	MCH KO	C57BL/6J	Male	8 Weeks Old	Fat Mass (High Fat Diet)	%	14	0.731979	0.329275	0.909382
Wang et al. 2013	MCH KO	C57BL/6J	Male	21 Weeks Old	Fatty Acid Synthase Level in Liver (High Fat Diet)	Fatty Acid Synthase mRNA Level in Liver (Arbitrary Unit)	14	0.729046	0.323655	0.908287
Wang et al. 2013	MCH KO	C57BL/6J	Male	6–21 Weeks Old	Food Intake (High Fat Diet)	g/day	14	0.0583795	-0.487302	0.571271
Wang et al. 2013	MCH KO	C57BL/6J	Male	21 Weeks Old	Glucose Level (High Fat Diet)	mg/dl	14	0.0521829	-0.492027	0.567069
Wang et al. 2013	MCH KO	C57BL/6J	Male	21 Weeks Old	Glucose Level (High Fat Diet)	mg/dl	14	0.112736	-0.444436	0.607014
Wang et al. 2013	MCH KO	C57BL/6J	Male	21 Weeks Old	Inhibitor of IκB Kinase β Level in Adipose Tissue (High Fat Diet)	Inhibitor of IκB Kinase β mRNA Level in Adipose Tissue (Arbitrary Unit)	14	0.581569	0.0737344	0.8499
Wang et al. 2013	MCH KO	C57BL/6J	Male	21 Weeks Old	Inhibitor of IκB Kinase β Level in Liver (High Fat Diet)	Inhibitor of IκB Kinase β mRNA Level in Liver (Arbitrary Unit)	14	0.240185	-0.332816	0.683649
Wang et al. 2013	MCH KO	C57BL/6J	Male	21 Weeks Old	Insulin Level (High Fat Diet)	ng/ml	14	0.532413	0.00254422	0.828855
Wang et al. 2013	MCH KO	C57BL/6J	Male	21 Weeks Old	Leptin Level (High Fat Diet)	ng/ml	14	0.705054	0.278743	0.899242
Wang et al. 2013	MCH KO	C57BL/6J	Male	21 Weeks Old	Liver Triglyceride (High Fat Diet)	mg/g Liver	14	0.767006	0.398658	0.922265
Wang et al. 2013	MCH KO	C57BL/6J	Male	21 Weeks Old	Myeloid Differentiation Primary Response 88 Level in Liver (High Fat Diet)	Myeloid Differentiation Primary Response 88 mRNA Level in Liver (Arbitrary Unit)	14	-0.387298	0.18035	-0.761418
Wang et al. 2013	MCH KO	C57BL/6J	Male	21 Weeks Old	p38 Mitogen-Activated Protein Kinase Phosphorylation in Liver (High Fat Diet)	p38 Mitogen-Activated Protein Kinase Phosphorylation in Liver (Relative values to Wild Type)	14	-0.128037	0.431891	-0.616727
Wang et al. 2013	MCH KO	C57BL/6J	Male	21 Weeks Old	Peroxisome Proliferator-Activated Receptor a Level in Liver (High Fat Diet)	Peroxisome Proliferator-Activated Receptor a mRNA Level in Liver (Arbitrary Unit)	14	0.532413	0.00254422	0.828855
Wang et al. 2013	MCH KO	C57BL/6J	Male	21 Weeks Old	Peroxisome Proliferator-Activated Receptor g Level in Liver (High Fat Diet)	Peroxisome Proliferator-Activated Receptor g mRNA Level in Liver (Arbitrary Unit)	14	0.700479	0.270383	0.897497
Wang et al. 2013	MCH KO	C57BL/6J	Male	21 Weeks Old	Peroxisome Proliferator-Activated Receptor-a Coactivator 1 Level in Liver (High Fat Diet)	Peroxisome Proliferator-Activated Receptor-a Coactivator 1 mRNA Level in Liver (Arbitrary Unit)	14	0.249834	-0.323657	0.689078
Wang et al. 2013	MCH KO	C57BL/6J	Male	21 Weeks Old	Phosphoenol-Pyruvate Carboxykinase Level in Liver (High Fat Diet)	Phosphoenol-Pyruvate Carboxykinase mRNA Level in Liver (Arbitrary Unit)	14	-0.12879	0.431268	-0.617201
Wang et al. 2013	MCH KO	C57BL/6J	Male	21 Weeks Old	Signal Tranducer and Activator of Transcription 3 Phosphorylation in Liver (High Fat Diet)	Signal Tranducer and Activator of Transcription 3 Phosphorylation in Liver (Relative values to Wild Type)	14	-0.101535	0.453483	-0.599808
Wang et al. 2013	MCH KO	C57BL/6J	Male	21 Weeks Old	Stearol-CoA Desaturase Level in Liver (High Fat Diet)	Stearol-CoA Desaturase mRNA Level in Liver (Arbitrary Unit)	14	0.747935	0.360351	0.915293
Wang et al. 2013	MCH KO	C57BL/6J	Male	21 Weeks Old	Sterol Regulatory Element Binding Protein-1c Level in Liver (High Fat Diet)	Sterol Regulatory Element Binding Protein-1c mRNA Level in Liver (Arbitrary Unit)	14	-0.0669316	0.480728	-0.577027
Wang et al. 2013	MCH KO	C57BL/6J	Male	21 Weeks Old	Suppressor of Cytokine Signaling 3 Level in Adipose Tissue (High Fat Diet)	Suppressor of Cytokine Signaling 3 mRNA Level in Adipose Tissue (Arbitrary Unit)	14	0.71752	0.301849	0.903962
Wang et al. 2013	MCH KO	C57BL/6J	Male	21 Weeks Old	Suppressor of Cytokine Signaling 3 Level in Liver (High Fat Diet)	Suppressor of Cytokine Signaling 3 mRNA Level in Liver (Arbitrary Unit)	14	-0.455883	0.0985395	-0.794333
Wang et al. 2013	MCH KO	C57BL/6J	Male	21 Weeks Old	Toll-Like Receptor 2 Level in Liver (High Fat Diet)	Toll-Like Receptor 2 mRNA Level in Liver (Arbitrary Unit)	14	0.196841	-0.372669	0.658639
Wang et al. 2013	MCH KO	C57BL/6J	Male	21 Weeks Old	Toll-Like Receptor 4 Level in Liver (High Fat Diet)	Toll-Like Receptor 4 mRNA Level in Liver (Arbitrary Unit)	14	0.3047	-0.269449	0.71904
Wang et al. 2013	MCH KO	C57BL/6J	Male	21 Weeks Old	Toll-Like Receptor 4 Level in Liver (High Fat Diet)	Toll-Like Receptor 4 Protein Level in Liver (Relative values to Wild Type)	14	0.128037	-0.431891	0.616727
Willie et al. 2008	MCH KO	C57BL/6J	Male	21 Weeks Old	Fat Mass	g	29	0.744815	0.52035	0.87301
Willie et al. 2008	MCH KO	C57BL/6J	Male	21 Weeks Old	Lean Mass	g	29	0.130451	-0.247914	0.474286
Willie et al. 2008	MCH KO	C57BL/6J	Male	20–23 Weeks Old	Non-REM Sleep (24h)	Total Duration (min)	16	0.816693	0.539322	0.9342
Willie et al. 2008	MCH KO	C57BL/6J	Male	20–23 Weeks Old	Non-REM Sleep (Dark Phase)	Total Duration (min)	16	0.789725	0.483157	0.923794
Willie et al. 2008	MCH KO	C57BL/6J	Male	20–23 Weeks Old	Non-REM Sleep (Light Phase)	Total Duration (min)	16	0.4259	-0.0884961	0.760957
Willie et al. 2008	MCH KO	C57BL/6J	Male	20–23 Weeks Old	REM Sleep (24h)	Total Duration (min)	16	0.446948	-0.0626444	0.771687
Willie et al. 2008	MCH KO	C57BL/6J	Male	20–23 Weeks Old	REM Sleep (Dark Phase)	Total Duration (min)	16	0.339372	-0.187961	0.714829
Willie et al. 2008	MCH KO	C57BL/6J	Male	20–23 Weeks Old	REM Sleep (Light Phase)	Total Duration (min)	16	0.235866	-0.294251	0.654996
Willie et al. 2008	MCH KO	C57BL/6J	Male	20–23 Weeks Old	Wakefulness (24h)	Total Duration (min)	16	-0.837008	-0.583326	-0.941908
Willie et al. 2008	MCH KO	C57BL/6J	Male	20–23 Weeks Old	Wakefulness (Dark Phase)	Total Duration (min)	16	-0.780029	-0.463562	-0.920004
Willie et al. 2008	MCH KO	C57BL/6J	Male	20–23 Weeks Old	Wakefulness (Light Phase)	Total Duration (min)	16	-0.451968	0.0563761	-0.77422
Zhou et al. 2005	MCHR1 KO	129SvEv x C57BL/6J	Male	24–32 Weeks Old	Adiponectin	pg/ml	10	0.129641	-0.544434	0.701976
Zhou et al. 2005	MCHR1 KO	129SvEv x C57BL/6J	Male	24–32 Weeks Old	Corticosterone Level	ng/ml	10	0.261428	-0.440756	0.765121
Zhou et al. 2005	MCHR1 KO	129SvEv x C57BL/6J	Male	24–32 Weeks Old	Food Intake	kCal/day	20	-0.443763	-0.00153753	-0.740812
Zhou et al. 2005	MCHR1 KO	129SvEv x C57BL/6J	Male	24–32 Weeks Old	Ghrelin Level	ng/ml	10	-0.328818	0.379357	-0.794055
Zhou et al. 2005	MCHR1 KO	129SvEv x C57BL/6J	Male	24–32 Weeks Old	Insulin Level	ng/ml	10	0.324785	-0.383216	0.792381
Zhou et al. 2005	MCHR1 KO	129SvEv x C57BL/6J	Male	24–32 Weeks Old	Leptin Level	ng/ml	10	0.541029	-0.134384	0.873205
Zhou et al. 2005	MCH KO	C57BL/6N	Male	24–32 Weeks Old	Locomotor Activity (Dark Phase)	Total Distance (m/5min) in Wheel Running	8	-0.75288	-0.102668	-0.952318
r = correlation coefficient. AUC, area under the curve; CE, central amygdaloid nucleus; CPu, caudate-putamen; CRF, corticotropin-releasing factor; D1R, dopamine D1 receptor; D2R, dopamine D2 receptor; DA, dopamine; DAT, dopamine transporter; DG, dentate gyrus; GP, globus pallidus; HPC, hippocampus; 5HTT, 5HT transporter; NAc, nucleus accumbens; NAc C, nucleus accumbens core; NAc Sh, nucleus accum…
